# Supplementary material for: Knockdown of TFRC suppressed the progression of nasopharyngeal carcinoma by downregulating the PI3K/Akt/mTOR pathway
Source: Cancer Cell Int. 2023 Aug 29;23:185. doi: 10.1186/s12935-023-02995-7 (PMC10466839; doi:10.1186/s12935-023-02995-7)
Supplement: Supplementary file 1 — Additional file 1: Showed the antibodies used in this study. [file 12935_2023_2995_MOESM1_ESM.xlsx]

## Sheet: Sheet1
Additional file 1. List of primary and secondary antibodies.
Type	Antibody	Host species	Manufacturer	Catalog number	Experiment
Primary antibody	TfR	Mouse	Invitrogen	13-6800	Western blotting, IHC
	FTH1	Rabbit	Cell Signaling Technology	3998	Western blotting
	Bcl-xl	Rabbit	Cell Signaling Technology	2764S	Western blotting
	Vimentin	Rabbit	Cell Signaling Technology	5741S	Western blotting
	N-cadherin	Rabbit	Cell Signaling Technology	13116S	Western blotting
	E-cadherin	Rabbit	Cell Signaling Technology	3195S	Western blotting
	Ki67	Rabbit	Proteintech	27309-1-ap	IHC
	p-Akt	Rabbit	Cell Signaling Technology	4060S	Western blotting
	mTOR	Rabbit	Cell Signaling Technology	2983S	Western blotting
	GAPDH	Mouse	Santa Cruze	sc-47724	Western blotting
Seconday antibody	Anti-Rabbit		Cell Signaling Technology	7074S	Western blotting
	Anti-Mouse		Cell Signaling Technology	7076S	Western blotting
