# Supplementary material for: Knockdown of TFRC suppressed the progression of nasopharyngeal carcinoma by downregulating the PI3K/Akt/mTOR pathway
Source: Cancer Cell Int. 2023 Aug 29;23:185. doi: 10.1186/s12935-023-02995-7 (PMC10466839; doi:10.1186/s12935-023-02995-7)
Supplement: Supplementary file 3 — Additional file 3: Showed the full list of abbreviations. [file 12935_2023_2995_MOESM3_ESM.xlsx]

## Sheet: Sheet1
	Additional file 3. Abbreviations
	Abbreviation	Full name
	TfR	transferrin receptor
	NPC	nasopharyngeal carcinoma
	EMT	epithelial–mesenchymal transition
	RNA-seq	RNA sequencing
	NNE	normal nasopharyngeal epithelial
	TPM	transcripts Per Million
	GEPIA	Gene Expression Profiling Interactive Analysis
	HNSC	head and neck squamous carcinoma
	GEO	Gene Expression Omnibus
	RT-qPCR	reverse transcription-quantitative polymerase chain reaction
	IHC	immunohistochemical
	CCK-8	Cell Counting Kit-8
	DAVID	Database for Annotation, Visualization, and Integrated Discovery
	BP	biological process
	KEGG	Kyoto Encyclopedia of Genes and Genomes
	DEGs	Differentially expressed genes
	NHL	non-Hodgkin’s lymphoma
	HIV	human immunodeficiency virus
	EBV	Epstein–Barr Virus
	GO	gene ontology
	ACC	Adrenocortical carcinoma
	BLCA	Bladder Urothelial Carcinoma
	BRCA	Breast invasive carcinoma
	CESC	Cervical squamous cell carcinoma and endocervical adenocarcinoma
	CHOL	Cholangio carcinoma
	COAD	Colon adenocarcinoma
	DLBC	Lymphoid Neoplasm Diffuse Large B-cell Lymphoma
	ESCA	Esophageal carcinoma
	GBM	Glioblastoma multiforme
	HNSC	Head and Neck squamous cell carcinoma
	KICH	Kidney Chromophobe
	KIRC	Kidney renal clear cell carcinoma
	KIRP	Kidney renal papillary cell carcinoma
	LAML	Acute Myeloid Leukemia
	LGG	Brain Lower Grade Glioma
	LIHC	Liver hepatocellular carcinoma
	LUAD	Lung adenocarcinoma
	LUSC	Lung squamous cell carcinoma
	MESO	Mesothelioma
	OV	Ovarian serous cystadenocarcinoma
	PAAD	Pancreatic adenocarcinoma
	PCPG	Pheochromocytoma and Paraganglioma
	PRAD	Prostate adenocarcinoma
	READ	Rectum adenocarcinoma
	SARC	Sarcoma
	SKCM	Skin Cutaneous Melanoma
	STAD	Stomach adenocarcinoma
	TGCT	Testicular Germ Cell Tumors
	THCA	Thyroid carcinoma
	THYM	Thymoma
	UCEC	Uterine Corpus Endometrial Carcinoma
	UCS	Uterine Carcinosarcoma
	UVM	Uveal Melanoma
